# Supplementary material for: Hamstring Muscle Injuries and Hamstring Specific Training in Elite Athletics (Track and Field) Athletes
Source: Int J Environ Res Public Health. 2022 Sep 2;19(17):10992. doi: 10.3390/ijerph191710992 (PMC9518337; doi:10.3390/ijerph191710992)
Supplement: Supplementary file 1 [file ijerph-19-10992-s001.zip]

Archive with 1 entries (1 files):
- ijerph-1833142-supplementary.pdf
